# Supplementary material for: Is owning your home good for your health? Evidence from exogenous variations in subsidies in England
Source: Econ Hum Biol. 2020 Dec;39:100903. doi: 10.1016/j.ehb.2020.100903 (PMC7725589; doi:10.1016/j.ehb.2020.100903)
Supplement: Supplementary file 1 [file mmc1.zip]

Archive with 1 entries (1 files):
- DataProfile_4555075.xml
