# Supplementary material for: Is owning your home good for your health? Evidence from exogenous variations in subsidies in England
Source: Econ Hum Biol. 2020 Dec;39:100903. doi: 10.1016/j.ehb.2020.100903 (PMC7725589; doi:10.1016/j.ehb.2020.100903)
Supplement: Supplementary file 1 [file mmc1.zip › DataProfile_4555075.xml]

<?xml version="1.0" encoding="UTF-8" standalone="no"?><data:data><datasets><author>luke.munford@manchester.ac.uk</author><type>0</type><dataset><value>1</value><reason>The authors do not have permission to share data</reason><comments/></dataset></datasets></data:data>
